# Supplementary material for: A Multimodal Imaging-Supported Down Syndrome Mouse Model of RSV Infection
Source: Viruses. 2023 Apr 18;15(4):993. doi: 10.3390/v15040993 (PMC10144178; doi:10.3390/v15040993)
Supplement: Supplementary file 1 [file viruses-15-00993-s001.zip]

Archive with 1 entries (1 files):
- viruses-2345235-supplementary.pdf
